# Supplementary material for: Convenience Food Options and Adequacy of Nutrient Intake among School Children during the COVID-19 Pandemic
Source: Nutrients. 2022 Jan 31;14(3):630. doi: 10.3390/nu14030630 (PMC8838923; doi:10.3390/nu14030630)
Supplement: Supplementary file 1 [file nutrients-14-00630-s001.zip]

Archive with 1 entries (1 files):
- nutrients-1529421-supplementary.pdf
